# Supplementary material for: A comparison of radiological descriptions of spinal cord compression with quantitative measures, and their role in non-specialist clinical management
Source: PLoS One. 2019 Jul 22;14(7):e0219380. doi: 10.1371/journal.pone.0219380 (PMC6645712; doi:10.1371/journal.pone.0219380)
Supplement: S1 Table — (XLSX) [file pone.0219380.s001.xlsx]

## Sheet: Sheet1
Level	Narrowest Canal Midsagital AP Diameter	First Normal Level Above	First Normal Level Below	AP Diameter of Spinal Cord at compressed level	Normal Cord Above	Normal Cord Below	AP Diamter Spinal Cord	Lateral Diameter Spinal Cord	MCC	MSCC	SCOR	Compression Ratio	Terminology	Qualifier	mJOA at time of surgeon visit	Surgery offered?	Surgery carried out? Y/N	Time to surgery from meeting surgeon (months)	Myelopathy diagnosis?	Saw spinal surgeon?
C4/5	5.2	9.1	8.9	4.4	5.7	5.5	5.9	14.2	42.2222	21.4286	62.2222	0.415493	Compression	Mild	16	0	0	-	0	1
C4/5	4.3	9.2	7.4	3.1	6.2	4.9	3.7	18.2	48.1928	44.1441	66.8675	0.203297	Compression	None	18	1	1	10	1	1
C5/6	6	7.4	8.3	4.2	4.9	5.2	5.2	15.2	23.5669	16.8317	64.3312	0.342105	Compression	Lesser degree	18	1	1	10	1	1
C6/7	3.8	7.6	7.7	2.9	3.9	4	4.2	19.4	50.3268	26.5823	51.634	0.216495	Compression	Lesser degree	18	1	1	10	1	1
C3/4	4.1	8.4	7.8	4.1	5.9	5	4.3	16.3	49.3827	24.7706	67.284	0.263804	Compression	None	-	-	-	-	-	-
C4/5	6	7.8	10.6	4.9	5	6.5	6.4	17.9	34.7826	14.7826	62.5	0.357542	Flatten	None	-	-	-	-	-	-
C6/7	5.3	7.6	12.1	3.7	5.1	5.7	6.1	11.7	46.1929	31.4815	54.8223	0.521368	Compression	Slight	14	0	0	-	0	1
C4/5	4.7	8.3	8.5	4.7	6.6	5	4.7	16.6	44.0476	18.9655	69.0476	0.283133	Compression	Mild	15	1	1	5.25	0	1
C3/4	4.6	9.8	8.3	3.5	4.4	4.9	5.2	19.2	49.1713	24.7312	51.3812	0.270833	Compression	None	-	-	-	-	-	-
C4/5	5.1	8.6	9.9	5.1	7.3	5.3	4.8	20.6	44.8649	19.0476	68.1081	0.23301	Compression	None	14	1	0	-	1	1
C6/7	6.5	9.6	11.2	6.5	6.7	6.7	6.7	15.1	37.5	2.98507	64.4231	0.443709	Compression	None	18	0	0	-	0	1
C5/6	3.7	8.1	7.6	3.7	4.6	4.5	3.9	20.2	52.8662	18.6813	57.9618	0.193069	Compression	None	16	1	0	-	1	1
C2/3	4.1	8.8	8.7	2.4	5.2	6.6	5	15.3	53.1429	59.322	67.4286	0.326797	Compression	Moderate	11	1	1	4.25	1	1
C4/5	6	9.4	10.1	3.4	5.8	5.5	4.5	27.8	38.4615	39.823	57.9487	0.161871	Indent	Mild	11	0	0	-	1	1
C3/4	4.2	9.2	8.7	4.2	6	5.9	4	14.6	53.0726	29.4118	66.4804	0.273973	Flatten	None	11	0	0	-	1	1
C6/7	5.5	8.1	11	5.5	6.2	6.1	7.5	13	42.4084	10.5691	64.3979	0.576923	Compression	None	11	0	0	-	1	1
C5/6	6.9	10.1	10.2	5.2	6	6.5	5.8	13.1	32.0197	16.8	61.5764	0.442748	Compression	Mild	-	1	1	3	1	1
C3/4	3.6	6.9	7.8	3.6	4.7	5.2	3.7	13.9	51.0204	27.2727	67.3469	0.266187	Compression	None	-	-	-	-	-	-
C5/6	9.8	11.9	12.6	4.5	5.1	4.9	5.8	14.1	20	10	40.8163	0.411348	Indent	Mild	-	0	0	-	0	0
C5/6	10.7	12.4	12.2	7.1	7.5	7.4	7.9	19.1	13.0081	4.69799	60.5691	0.413613	Abut	None	15	0	0	-	0	1
C6/7	9.9	12.2	12	6.2	7.4	6.8	7.3	16.2	18.1818	12.6761	58.6777	0.450617	Encroach	Just	15	0	0	-	0	1
C5/6	12.1	13.5	13.1	7.8	8.2	8.2	8	18	9.02256	4.87805	61.6541	0.444444	Indent	None	-	0	0	-	0	0
C3/4	8.3	11.1	10.3	4.9	6.2	6	6.6	14.5	22.4299	19.6721	57.0093	0.455172	Indent	None	-	0	0	-	0	0
C5/6	9.7	11.5	11.6	5.3	6	5.7	6.1	14.4	16.0173	9.40171	50.6494	0.423611	Abut	None	-	0	0	-	0	0
C4/5	12.4	13	13.8	7.4	7.5	7.5	8.7	15.2	7.46269	1.33333	55.9701	0.572368	Abut	Just	-	0	0	-	0	0
C4/5	6.9	8	9.5	4.7	5.7	6.2	5.8	16.6	21.1429	21.0084	68	0.349398	Indent	Minimal	16	0	0	-	0	1
C4/5	9.6	12.4	12.5	5.7	7.1	6.5	7.1	16.8	22.8916	16.1765	54.6185	0.422619	Indent	None	-	-	-	-	-	-
C5/6	12.1	12.5	14.1	6.2	6.7	6	6.9	16.4	9.02256	2.3622	47.7444	0.420732	Abut	Just	-	-	-	-	-	-
C5/6	7.4	8.8	9.1	4.5	5.9	6.8	6.1	23.1	17.3184	29.1339	70.9497	0.264069	Flatten	Mild	-	0	0	-	0	0
C3/4	8.7	10	9.8	6.1	7.1	7	7.9	14.4	12.1212	13.4752	71.2121	0.548611	Abut	None	-	-	-	-	-	-
C4/5	10.1	9.8	10.5	7.1	7	7.6	8.6	14.8	0.492611	2.73973	71.9212	0.581081	Indent	None	-	-	-	-	-	-
C5/6	8.9	10.5	11.5	6.2	7.6	6.7	8.1	14.4	19.0909	13.2867	65	0.5625	Indent	None	-	-	-	-	-	-
C4/5	5.8	8.4	8.1	3.6	5.5	6.7	5.8	18.1	29.697	40.9836	73.9394	0.320442	Flatten	Mild	-	-	-	-	-	-
C5/6	5.8	8.1	9.9	5.8	6.7	6.2	6.3	14.6	35.5556	10.0775	71.6667	0.431507	Flatten	Mild	-	-	-	-	-	-
C6/7	7.5	9.1	10.2	5.6	6.2	7.4	6.8	15.5	22.2798	17.6471	70.4663	0.43871	Touch	None	-	0	0	-	0	0
C6/7	9.9	9.2	14.7	7.9	8.5	7.3	7.1	15.6	17.1548	0	66.1088	0.455128	Indent	None	-	-	-	-	-	-
C5/6	8.2	12.5	11.8	3.7	5.5	5.5	4.9	14.7	32.5103	32.7273	45.2675	0.333333	Touch	None	-	-	-	-	-	-
C4/5	5.5	8.9	8.9	5.5	5.5	5.5	5.6	17.4	38.2022	0	61.7978	0.321839	Touch	None	-	0	0	-	0	0
C4/5	7.7	9.7	8	5.1	6.1	4.8	6.3	14.4	12.9944	6.42202	61.5819	0.4375	Indent	Minimal	15	0	0	-	0	1
C6/7	6.8	10.2	10.8	4.6	5.8	5.4	5.4	17.1	35.2381	17.8571	53.3333	0.315789	Contact	None	-	-	-	-	-	-
C4/5	7.3	11.4	9.8	5.7	5.8	5.7	5.7	16.3	31.1321	0.869565	54.2453	0.349693	Encroach	Just	-	-	-	-	-	-
C6/7	9.4	10.5	11.7	4.8	4.7	5.2	6.3	14.7	15.3153	3.0303	44.5946	0.428571	Abut	Just	-	-	-	-	-	-
C3/4	8.7	10.6	9.5	5.1	6.9	6.4	7.9	13.9	13.4328	23.3083	66.1692	0.568345	Indent	None	-	0	0	-	0	0
C5/6	6.5	9.4	10.5	6.2	6.1	6.8	6.4	14.5	34.6734	3.87597	64.8241	0.441379	Abut	Just	-	0	0	-	0	0
C5/6	11.4	13.4	12.8	6.2	6.6	5.9	7.2	14.4	12.9771	0.8	47.7099	0.5	Abut	None	-	-	-	-	-	-
C4/5	7.7	11.4	9.5	4.9	6.4	4.7	5.7	14.2	26.3158	11.7117	53.11	0.401408	Touch	None	16	0	0	-	0	1
C5/6	7	9.5	8.3	3.2	4.7	3.3	5.1	13.9	21.3483	20	44.9438	0.366906	Touch	None	16	0	0	-	0	1
C3/4	8	12.6	12.3	3.7	5	4.9	7.4	12.3	35.743	25.2525	39.759	0.601626	Abut	None	-	-	-	-	-	-
C5/6	7	9.1	9.2	4.9	6	6.1	6	16	23.4973	19.0083	66.1202	0.375	Indent	Slight	-	-	-	-	-	-
C4/5	9.8	11.7	11.7	6.2	7.2	6.9	7.8	14.8	16.2393	12.0567	60.2564	0.527027	Touch	None	15	1	1	2.5	0	1
C4/5	8.8	11.8	11.2	6	6.6	6.3	7	16	23.4783	6.97674	56.087	0.4375	Abut	None	-	0	0	-	0	0
C5/6	8.4	11.2	11.8	6.1	6.3	6.4	6.9	14.9	26.9565	3.93701	55.2174	0.463087	Abut	Just	-	0	0	-	0	0
C5/6	6.7	9.7	7.8	5	5.5	4.8	5.9	15.9	23.4286	2.91262	58.8571	0.371069	Flatten	None	16	1	0	-	1	1
C6/7	6.9	8.3	8.8	4.5	5.3	5.4	6.5	14	19.2982	15.8879	62.5731	0.464286	Indent	None	15	0	0	-	0	1
C5/6	8.5	9	9.2	4.1	4.2	5.5	5	14.2	6.59341	15.4639	53.2967	0.352113	Indent	None	13	1	1	0.5	1	1
C5/6	10.4	11.6	12.8	6	6.3	6.3	6.4	14.5	14.7541	4.7619	51.6393	0.441379	Indent	Mild	16	0	0	-	0	1
C6/7	10.6	12.8	12.9	5.5	6.3	5.6	6.1	13	17.5097	7.56303	46.3035	0.469231	Indent	Mild	16	0	0	-	0	1
C3/4	8.4	12	12.5	6.3	7.3	6.8	7.8	16.4	31.4286	10.6383	57.551	0.47561	Abut	Just	-	-	-	-	-	-
C6/7	6.9	9.6	10.4	4.7	5.2	6	3.7	13.3	31	16.0714	56	0.278195	Abut	None	-	-	-	-	-	-
C5/6	10.6	12.4	10.7	6.5	7.2	5.9	7.4	15	8.22511	0.763359	56.71	0.493333	Abut	Just	-	0	0	-	0	0
C5/6	6.7	10	8.9	4.9	6.9	6	7.1	14.7	29.1005	24.031	68.254	0.482993	Indent	None	16	0	0	-	1	1
C6/7	9	9.4	11.6	6.1	6.1	6.7	7.1	14.6	14.2857	4.6875	60.9524	0.486301	Abut	Just	16	0	0	-	1	1
C5/6	10.1	12.2	11.3	6.4	7	7.1	8	13.9	14.0426	9.21986	60	0.57554	Abut	Just	-	0	0	-	0	0
C4/5	8.8	10	9.8	5.8	6	5.7	6.3	17.6	11.1111	0.854701	59.0909	0.357955	Indent	Mild	-	0	0	-	0	0
C5/6	9.6	9.8	11.5	5.8	5.7	5.9	6.3	18.2	9.85915	1.11022e-14	54.4601	0.346154	Indent	None	-	0	0	-	0	0
C4/5															15	0	0	-	0	-
C4/5	4.1	9.2	9.8	4.1	7.9	9.3	5.7	14.9	56.8421	52.3256	90.5263	0.38255	Compression	Mild	17	1	1	0	0	1
C5/6	4.9	9.1	8.3	4.9	7.1	6.1	6	15.5	43.6782	25.7576	75.8621	0.387097	Compression	Moderate-marked	16	1	0	-	0	1
C6/7	4.9	7.1	11	2.6	4.2	5.3	5.1	17.9	45.8564	45.2632	52.4862	0.284916	Compression	Mild	-	0	0	-	0	0
C3/4	5.2	9.7	10	4.2	6.2	5.6	5.1	16.7	47.2081	28.8136	59.8985	0.305389	Compression	Mild	-	0	0	-	0	0
C3/4	8.1	10.2	8.5	5.2	6.5	5.3	6.2	15.6	13.369	11.8644	63.1016	0.397436	Compromise	Greater	15	0	0	-	1	1
C3/4	6.4	11.5	9.6	5.3	6.6	5.5	5.6	13.7	39.3365	12.3967	57.346	0.408759	Compression	Mild	16	1	0	-	1	1
C4/5	4.1	9.6	9.8	4.1	5.5	6	4.8	19.2	57.732	28.6957	59.2784	0.25	Compression	Mild-moderate	16	1	0	-	1	1
C6/7	6.3	9.6	10.2	5.9	6.5	6.5	6.8	15.4	36.3636	9.23077	65.6566	0.441558	Compression	Mild	-	0	0	-	1	0
C5/6	8.3	10.2	9.1	5	6.2	5.6	5.3	18.2	13.9896	15.2542	61.1399	0.291209	Compression	None	16	1	1	2	1	1
C6/7	6.1	8.4	9	4.9	5.7	4.9	5.8	13.6	29.8851	7.54717	60.9195	0.426471	Compression	None	15	1	1	1	0	1
C5/6	5.2	9	6.8	2.2	5.4	3.4	2.9	13.6	34.1772	50	55.6962	0.213235	Indent	Mild	10	0	0	-	1	1
C6/7	2.9	5.4	8.4	2.9	3.4	4.4	3.2	18.2	57.971	25.641	56.5217	0.175824	Compression	None	10	1	1	5	1	1
C5/6	8.4	9.9	10.5	5.9	6.4	5.9	7.7	14.9	17.6471	4.06504	60.2941	0.516779	Compression	None	-	-	-	-	-	-
C6/7	4.2	8.4	6	4.2	5.3	5.2	4.5	15.4	41.6667	20	72.9167	0.292208	Compression	Significant	-	-	-	-	-	-
C2/3	6.1	11	9.6	4.6	7	6.1	6.5	13.2	40.7767	29.771	63.5922	0.492424	Distortion	Mild	-	0	0	-	0	0
C4/5	9.6	10.6	11.2	6.1	6.4	5.8	6.9	14.7	11.9266	0	55.9633	0.469388	Compression	Mild	-	0	0	-	0	0
C5/6	5.7	9.8	5.8	3.2	5.7	5.8	4.8	18.8	26.9231	44.3478	73.7179	0.255319	Compression	None	14	1	1	4.5	1	1
C3/4	6.7	9.4	8.7	3.9	6.1	4.9	5.4	13.8	25.9669	29.0909	60.7735	0.391304	Compression	Mild	-	0	0	-	0	1
C4/5	6.8	8.1	7.4	4.2	5.5	4.7	6.4	15.8	12.2581	17.6471	65.8065	0.405063	Flatten	None	16	1	0	-	1	1
C5/6	7.6	7.4	9.1	5	4.7	6.7	5.5	16.7	7.87879	12.2807	69.0909	0.329341	Distortion	Slight	16	1	0	-	1	1
C6/7	7.5	8.5	11.8	4.8	5.4	5.9	6.8	13.4	26.1084	15.0442	55.665	0.507463	Encroach	Just	18	0	0	-	1	1
C4/5													Abut	None	17	0	0	-	0	1
C5/6													Abut	None	17	0	0	-	0	1
C6/7													Abut	None	17	0	0	-	0	1
C5/6	8.6	10.1	10.8	6	6.5	6	8.9	14.6	17.7033	4	59.8086	0.609589	Abut	None	-	0	0	-	0	0
-													Angulation	None	-	-	-	-	-	-
C6/7	8.3	11.4	12.1	4.8	6.7	5.7	6.3	12.8	29.3617	22.5806	52.766	0.492187	Abut	None	-	0	0	-	0	0
C6/7	8.7	10.3	10.2	6.3	7.2	7.1	6.7	14.4	15.122	11.8881	69.7561	0.465278	Indent	Mild	15	1	1	2.5	0	1
C4/5	8.6	10.3	11	6.8	7	7.6	7.5	16.1	19.2488	6.84932	68.5446	0.465839	Displace	None	-	-	-	-	-	-
C4/5	9.5	12.1	11.4	5.9	6.4	6.3	7.1	14.5	19.1489	7.08661	54.0426	0.489655	Flatten	None	-	0	0	-	0	0
C5/6	10.6	12.6	10.1	3.1	5.4	5.2	6.4	22.7	6.60793	41.5094	46.696	0.281938	Indent	None	16	0	0	-	0	1
C7/T1	10.1	11.7	13.8	6.7	7	6.7	7	11.2	20.7843	2.18978	53.7255	0.625	Indent	None	-	-	-	-	-	-
C5/6	10.2	11.1	12.7	6	6.4	6.3	7.1	16	14.2857	5.51181	53.3613	0.44375	Abut	None	15	1	1	2.5	0	1
C6/7	8.1	12.2	12.1	3.7	6.1	4.5	5.6	15.6	33.3333	30.1887	43.6214	0.358974	Indent	None	15	1	1	2.5	0	1
C4/5	8.1	10.2	9.8	5.1	6.2	5.2	5.1	13.3	19	10.5263	57	0.383459	Touch	None	-	0	0	-	0	0
C3/4	10.7	12.4	11.3	8.1	8.1	8.1	8.6	14.7	9.70464	0	68.3544	0.585034	Abut	None	-	0	0	-	0	0
C5/6	7.5	10.3	10.4	6	7.3	7	6.8	16.5	27.5362	16.0839	69.0821	0.412121	Abut	None	-	0	0	-	0	0
-													Indent	Mild	-	-	-	-	-	-
C4/5	6.7	8.2	9.7	5	5.7	6.9	7.5	17.2	25.1397	20.6349	70.3911	0.436047	Abut	None	-	0	0	-	0	0
C5/6	7.7	9.7	10	6.3	6.9	6.4	8.4	14.6	21.8274	5.26316	67.5127	0.575342	Abut	None	-	0	0	-	0	0
C4/5	9	8.9	9.3	6	6.2	6.3	7.1	13.6	1.0989	4	68.6813	0.522059	Encroach	Just	-	0	0	-	0	0
C5/6	7	9.1	11	5.7	6.1	6.7	7.1	20.4	30.3483	10.9375	63.6816	0.348039	Abut	None	-	0	0	-	0	0
C5/6	11	12.2	13	6.3	6.5	6.8	6.6	16.2	12.6984	5.26316	52.7778	0.407407	Touch	None	-	0	0	-	0	0
C5/6	8.7	9.1	11.5	6.3	6.4	6.5	6.6	14.9	15.534	2.32558	62.6214	0.442953	Indent	Mild	-	0	0	-	0	0
C6/7	8.5	11.3	10.5	6.2	6.3	6.2	6.1	12.9	22.0183	0.8	57.3394	0.472868	Mould	Minor	-	0	0	-	0	0
C5/6	8.2	12.1	10.9	6.3	6.8	7	7.3	15.2	28.6957	8.69565	60	0.480263	Mould	None	-	0	0	-	0	0
C6/7	5.6	10.8	10.7	4.5	5.8	5.1	5.9	21.9	47.907	17.4312	50.6977	0.269406	Distortion	None	18	1	1	0.5	1	1
C5/6	6.1	10.1	8.3	4.4	5.7	8.3	5	15.8	33.6957	37.1429	76.087	0.316456	Flatten	None	15	1	1	7	1	1
C3/4															-	-	-	-	-	-
C3/4															-	0	0	-	0	-
-															12	0	0	-	1	-
-															11	0	0	-	1	-
C3/4															16	0	0	-	1	-
C4/5															-	0	0	-	1	-
C4/5	7.6	10.3	9.5	5.8	6.9	6.4	7.1	14.5	23.2323	12.782	67.1717	0.489655	Compression	Mild	18	0	0	-	0	1
C5/6	5.1	9.5	9.2	4.7	6.4	6.5	5.9	14.8	45.4545	27.1318	68.984	0.398649	Compression	Mild	18	0	0	-	0	1
C5/6	7.1	10.5	7.3	4.9	6.9	4.2	4.4	13.4	20.2247	11.7117	62.3596	0.328358	Compression	Mild	-	0	0	-	1	0
C3/4	5.5	9.2	9.4	3.5	6	6.2	5.8	20.2	40.8602	42.623	65.5914	0.287129	Compression	None	16	1	1	4	1	1
C4/5	7.2	9.4	9.4	5.1	6.2	6.4	6.8	13.2	23.4043	19.0476	67.0213	0.515152	Touch	None	16	0	0	-	1	1
C5/6	9.3	9.4	9.7	6.4	6.4	6.7	8.1	13.6	2.6178	2.29008	68.5864	0.595588	Touch	None	16	0	0	-	1	1
C6/7	8.6	9.7	10.7	5.8	6.7	6.6	7.7	12.6	15.6863	12.782	65.1961	0.611111	Touch	None	16	0	0	-	1	1
C5/6	5.4	10.8	11.5	5.4	7.2	5.8	6	14.8	51.5695	16.9231	58.296	0.405405	Compression	Mild	-	-	-	-	-	-
C3/4	4.4	10.2	7.8	3.5	5.1	4.5	4.8	21.9	51.1111	27.0833	53.3333	0.219178	Compression	Mild	15	0	0	-	0	1
C2/3	7.3	12.7	10	4.3	6.4	5.7	5.9	11.8	35.6828	28.9256	53.304	0.5	Compression	Mild	14	0	0	-	1	1
C5/6	6	12	10.9	4.9	6	4.8	5.8	14.8	47.5983	9.25926	47.1616	0.391892	Compression	Mild	14	0	0	-	1	1
C5/6	8.4	9.9	9.3	5.9	6.5	6.2	7.1	10.5	12.5	7.08661	66.1458	0.67619	Compression	Mild	9	0	0	-	1	1
C5/6	5.1	11.2	10.3	4.6	6.2	7.4	6.2	15.3	52.5581	32.3529	63.2558	0.405229	Compression	None	-	-	-	-	-	-
C4/5	3.5	9.5	9.3	2.4	6.5	6.5	4.6	18.5	62.766	63.0769	69.1489	0.248649	Compression	None	-	1	1	0.5	1	1
C2/3	6.1	8.5	6.4	4.1	5.3	4.1	5.5	12.4	18.1208	12.766	63.0872	0.443548	Abut	Just	-	-	-	-	-	-
C3/4	4.4	6.4	4.1	2.2	4.1	1.5	4.5	16.5	16.1905	21.4286	53.3333	0.272727	Abut	None	-	-	-	-	-	-
C4/5	1.6	4.1	4.7	1.6	1.5	2.1	2.1	8.2	63.6364	11.1111	40.9091	0.256098	Compression	None	-	-	-	-	-	-
C5/6	3.4	4.7	5.4	1.2	2.1	2.7	2.3	8.4	32.6733	50	47.5248	0.27381	Compression	Marked	-	-	-	-	-	-
C6/7	5.1	5.4	6	2.6	2.7	4	5.6	12	10.5263	22.3881	58.7719	0.466667	Compression	None	-	-	-	-	-	-
C3/4	4.4	11	9.8	4.4	6.3	5.7	7	N/A Cuts not high enough	57.6923	26.6667	57.6923	-	Flatten	Mild	16	0	0	-	1	-
C4/5	3.9	10.2	9.9	3.3	5.9	7.1	10.2	19.4	61.194	49.2308	64.6766	0.525773	Compression	Mild	16	0	0	-	1	1
C5/6	5.5	8.8	9.2	4.8	6.2	6.1	6	12.8	38.8889	21.9512	68.3333	0.46875	Compression	Moderate	15	1	1	0	1	1
C5/6	7	10.7	11.2	6.2	7.9	7.4	5.8	20.7	36.0731	18.9542	69.863	0.280193	Flatten	None	16	1	0	-	1	1
C5/6	7.6	11.1	9.7	6.1	6.6	6.3	7	17.1	26.9231	5.42636	62.0192	0.409357	Abut	None	-	0	0	-	0	1
C5/6	7.3	10.2	8.9	5.3	6.2	6.1	6.1	15.9	23.5602	13.8211	64.3979	0.383648	Displace	None	-	0	0	-	0	1
C5/6	8.5	11.2	11.5	5.4	6.1	6.2	5.8	14.8	25.1101	12.1951	54.185	0.391892	Indent	Mild	-	0	0	-	0	0
C5/6	9.6	13.4	11.5	6	7.4	6.4	6.5	13.1	22.8916	13.0435	55.4217	0.496183	Mould	None	-	-	-	-	-	-
C4/5	4.1	7.9	8.5	2.2	4.7	5.2	5.6	19.8	50	55.5556	60.3659	0.282828	Flatten	None	17	1	0	-	1	1
C6/7	9.5	11.4	10.3	5.6	6.8	6.3	7.2	14.3	12.4424	14.5038	60.3687	0.503497	Indent	Mild	-	0	0	-	0	0
C3/4	9.4	11.2	11.1	5.3	6.4	6.2	7.1	14.9	15.6951	15.873	56.5022	0.47651	Indent	Mild	16	1	0	-	0	1
C5/6	8.5	10.6	11.5	6	6.5	6.5	6.9	16.5	23.0769	7.69231	58.8235	0.418182	Encroach	Just	-	0	0	-	0	0
C5/6	8.5	10.6	10.8	6.2	6.6	6.7	7.1	13.1	20.5607	6.76692	62.1495	0.541985	Mould	Minor	-	0	0	-	0	0
C6/7	7.8	10.9	10.1	5.4	5.5	5.3	5.8	15.7	25.7143	0	51.4286	0.369427	Indent	None	16	1	1	3	0	1
C6/7	9.7	10.7	13	5.9	6.3	6.5	7.5	16.9	18.1435	7.8125	54.0084	0.443787	Abut	None	-	0	0	-	0	0
C4/5	8.6	10	10	5.9	6.9	6.5	6.7	16.2	14	11.9403	67	0.41358	Encroach	Just	-	-	-	-	-	-
C4/5	6.9	9.8	9.5	4.9	6.8	6.5	6.7	17.9	28.4974	26.3158	68.9119	0.374302	Abut	None	16	0	1	3	1	1
C5/6	10.3	11.8	11.5	6.7	7.3	6.7	7.8	13.9	11.588	4.28571	60.0858	0.561151	Abut	Just	-	0	0	-	0	1
C1/2	9.5	10.2	13	4.5	4.1	5.9	5.1	12.3	18.1034	10	43.1034	0.414634	Indent	Mild	15	0	0	-	0	1
C5/6	10.7	11.9	12.2	4.7	5.5	5.8	6.6	14.7	11.2033	16.8142	46.888	0.44898	Abut	Just	17	1	0	-	0	1
C4/5	8.5	12.2	14.2	4.5	5.8	6.4	6.2	14.3	35.6061	26.2295	46.2121	0.433566	Abut	None	17	1	0	-	0	1
C5/6	7.2	9.1	9.3	5.1	5.6	6.2	5.7	14.2	21.7391	13.5593	64.1304	0.401408	Contact	None	-	-	-	-	-	-
C7/T1	8	12.1	8.8	4.5	6	4.9	6	9.9	23.445	17.4312	52.1531	0.606061	Abut	None	18	0	0	-	0	1
C3/4	15.4	16.5	15.5	7.9	8.1	8.1	8.7	15.2	3.75	2.46914	50.625	0.572368	Indent	None	-	0	0	-	0	1
-															-	0	0	-	0	-
C3/4	5.2	10.6	10	5.2	5.9	6	5.5	21.4	49.5146	12.605	57.767	0.257009	Encroachment	None	16	1	1	18	1	1
-															-	-	-	-	-	-
-															16	1	1	8	0	-
-															17	0	0	-	0	-
-															18	0	0	-	1	-
C3/4	7.8	10.8	10.1	5.5	6.6	5.9	6.3	12.5	25.3589	12	59.8086	0.504	Compression	None	17	0	0	-	0	1
C5/6	5.5	9.4	11.2	3.4	6.4	6.3	5.2	15.6	46.6019	46.4567	61.6505	0.333333	Compression	Mild	-	0	0	-	0	1
C5/6	3.9	6.7	4.6	3.9	5.6	4.6	4.2	15.1	30.9735	23.5294	90.2655	0.278146	Compression	None	14	1	1	-	1	1
C4/5	9	11	10.9	4.9	6.6	6.5	8.1	13.8	17.8082	25.1908	59.8174	0.586957	Compression	Slight	18	0	0	-	0	1
C3/4	5	8.7	8.4	2.4	4.8	4.5	3.5	13.7	41.5205	48.3871	54.386	0.255474	Compression	None	-	-	-	-	-	-
C3/4	3.3	8.3	8.4	3.3	6	6.2	6	19.9	60.479	45.9016	73.0539	0.301508	Compression	None	12	0	0	-	1	1
C3/4	5.7	9.2	10	4.4	6.7	6.8	6.8	16.9	40.625	34.8148	70.3125	0.402367	Compression	Mild	16	0	0	-	1	1
C1/2	8.7	10.5	8.8	5.9	9.4	6.5	8.7	12.1	9.84456	25.7862	82.3834	0.719008	Compression	Mild	-	-	-	-	-	-
C4/5	5.3	10.5	9.6	4.7	5.4	6.8	7.4	19.8	47.2637	22.9508	60.6965	0.373737	Indent	Mild	-	-	-	-	-	-
C3/4	11.7	13.3	13.6	8.8	8.1	9.8	7.2	10.1	13.0112	1.67598	66.5428	0.712871	Flatten	None	16	0	0	-	1	1
C4/5	9.5	10.9	10.3	5.5	6.8	6.9	7	15.2	10.3774	19.708	64.6226	0.460526	Mould	None	-	0	0	-	0	1
C4/5	7.1	7.8	8.3	4.4	5.3	5.3	7.3	15.3	11.8012	16.9811	65.8385	0.477124	Indent	None	-	0	0	-	0	1
C5/6	7	10.1	8.5	4.7	6.3	5.6	6.2	13.2	24.7312	21.0084	63.9785	0.469697	Abut	None	-	0	0	-	0	1
C3/4	8.4	9.8	8.9	5.4	6.3	5.5	7.9	13	10.1604	8.47458	63.1016	0.607692	Indent	Mild	-	0	0	-	0	1
C4/5	7.4	8.9	10.6	4.8	5.5	4.6	7.2	13.1	24.1026	4.9505	51.7949	0.549618	Indent	Mild	-	0	0	-	0	1
C5/6	7.2	8.3	7.9	4.3	4.6	4.6	5.8	14.5	11.1111	6.52174	56.7901	0.4	Indent	Mild	-	0	0	-	0	1
C6/7	6.5	7.9	5.2	3.7	4.6	9.7	5.6	12	0.763359	48.2517	109.16	0.466667	Indent	Mild	-	0	0	-	0	1
C4/5	5	7.8	8.6	3.7	5.2	6.1	4.4	15.1	39.0244	34.5133	68.9024	0.291391	Indent	None	-	-	-	-	-	-
C6/7	6.6	8.7	10	5.6	6.2	5.7	4	14	29.4118	5.88235	63.6364	0.285714	Indent	None	-	-	-	-	-	-
C5/6	6.8	7.2	7	4.4	5	4.5	6.7	14.9	4.22535	7.36842	66.9014	0.449664	Flatten	None	14	1	1	1	1	1
C3/4	7.7	11.2	9.2	4.7	7.1	6.1	7.6	16.7	24.5098	28.7879	64.7059	0.45509	Flatten	None	-	-	-	-	-	-
C4/5	6.9	9.2	9.3	4.8	6.1	6	5.1	14.7	25.4054	20.6612	65.4054	0.346939	Flatten	None	-	-	-	-	-	-
C5/6	7.5	9.3	8.8	5.4	6	6.2	7.1	16.1	17.1271	11.4754	67.4033	0.440994	Flatten	None	-	-	-	-	-	-
C6/7	8.4	8.8	10.3	6.5	6.2	6.5	7	14.4	12.0419	-2.3622	66.4921	0.486111	Flatten	None	-	-	-	-	-	-
C5/6	9.4	10.8	9.3	6.8	7.3	6.7	8.5	14.7	6.46766	2.85714	69.6517	0.578231	Indent	Mild	-	0	0	-	0	1
C6/7	8	9.3	11.1	5.4	6.7	7	7.9	12	21.5686	21.1679	67.1569	0.658333	Indent	Mild	-	0	0	-	0	1
C4/5	7.9	9.7	7.9	5.5	6.3	4.9	7.7	16.6	10.2273	1.78571	63.6364	0.463855	Indent	Mild	13	0	0	-	0	1
C6/7	8.8	9.6	12.4	5.6	6.3	7.6	7.1	16.6	20	19.4245	63.1818	0.427711	Contact	None	16	1	1	1	0	1
C4/5	7.2	9.9	9.5	4.9	6.2	5.6	5.8	15.3	25.7732	16.9492	60.8247	0.379085	Indent	None	-	0	0	-	0	1
C5/6	6.9	9.5	10.2	4.3	5.6	6.2	5.5	14.2	29.9492	27.1186	59.8985	0.387324	Indent	Mild	-	0	0	-	0	1
C5/6	6.2	9.2	7.8	3.4	6.3	4.7	6.2	13.9	27.0588	38.1818	64.7059	0.446043	Indent	Mild	16	1	1	3	0	1
C3/4	7.9	10.3	11.3	4.6	5.4	5	6.3	15.5	26.8519	11.5385	48.1481	0.406452	Indent	Mild	-	0	0	-	0	1
C3/4	9.6	11.1	9.8	6.5	7.3	6.6	7.5	15	8.13397	6.47482	66.5072	0.5	Mould	None	-	0	0	-	0	1
C4/5	7.7	9.8	9.5	5.2	6.6	6.3	6.7	16.5	20.2073	19.3798	66.8394	0.406061	Mould	None	-	0	0	-	0	1
C5/6	6.1	9.7	7.7	6.1	7.1	5.2	6.5	16.8	29.8851	0.813008	70.6897	0.386905	Flatten	Slight	-	-	-	-	-	-
C4/5	8.2	8.1	9	4.7	5.1	4.9	6.1	14.6	4.09357	6	58.4795	0.417808	Abut	None	-	0	0	-	0	1
C5/6	6.6	9	10.3	4.4	4.9	5.5	6.1	12	31.6062	15.3846	53.886	0.508333	Abut	None	-	0	0	-	0	1
C6/7	9.2	10.3	10	5.3	5.5	5.3	6.5	13	9.35961	1.85185	53.202	0.5	Abut	None	-	0	0	-	0	1
C5/6	7.3	9.2	8.9	5	5.9	5.6	6.8	15.7	19.337	13.0435	63.5359	0.433121	Indent	None	15	0	0	-	0	1
C5/6	7.1	8.4	8.5	4.6	6	6	6.2	15.4	15.9763	23.3333	71.0059	0.402597	Mould	None	-	-	-	-	-	-
C5/6	8.7	12.1	11.4	5.4	6.6	6.1	7	14.7	25.9574	14.9606	54.0426	0.47619	Indent	Mild	-	-	-	-	-	-
C5/6	8.4	9.3	10.1	5.6	7.5	5.5	7.3	15.2	13.4021	13.8462	67.0103	0.480263	Indent	None	-	0	0	-	0	1
C5/6	9.3	12.1	11.6	7.1	7.7	7.5	8.1	14.5	21.519	6.57895	64.135	0.558621	Distortion	Subtle	-	-	-	-	-	-
C5/6	9.2	11.8	11.5	5.8	7	7.3	8.9	15.5	21.03	18.8811	61.3734	0.574194	Flatten	Mild	16	0	0	-	0	1
C6/7	8.1	9.3	9.3	4.3	6.3	5.2	5.8	19.9	12.9032	25.2174	61.828	0.291457	Indent	None	17	0	0	-	1	1
-															15	0	0	-	0	-
-															17	1	1	-	1	-
-															9	0	0	-	1	-
-															16	1	1	2	1	-
